# Supplementary material for: Eudermic Properties and Chemical–Physical Characterization of Honeys of Different Botanical Origin
Source: Nutrients. 2024 Oct 26;16(21):3647. doi: 10.3390/nu16213647 (PMC11547790; doi:10.3390/nu16213647)
Supplement: Supplementary file 1 [file nutrients-16-03647-s001.zip]

Archive with 1 entries (1 files):
- nutrients-3232331-supplementary.pdf
